# Supplementary material for: TRIM25‐Mediated Ubiquitination and Degradation of SOX8 Promotes Ligament Fibroblast Osteogenic Differentiation and Regulates OPLL Progression by Inhibiting OSR2 Transcription
Source: JOR Spine. 2025 Sep 5;8(3):e70112. doi: 10.1002/jsp2.70112 (PMC12412890; doi:10.1002/jsp2.70112)
Supplement: Supplementary file 1 — Data S1: Supporting Information. [file JSP2-8-e70112-s002.xlsx]

## Sheet: Additional file 1
ID	Gene symbol
ENSG00000000003	TSPAN6
ENSG00000000419	DPM1
ENSG00000000457	SCYL3
ENSG00000001036	FUCA2
ENSG00000001460	STPG1
ENSG00000001497	LAS1L
ENSG00000001629	ANKIB1
ENSG00000001631	KRIT1
ENSG00000002016	RAD52
ENSG00000002079	MYH16
ENSG00000002549	LAP3
ENSG00000002726	AOC1
ENSG00000002745	WNT16
ENSG00000002746	HECW1
ENSG00000002822	MAD1L1
ENSG00000002834	LASP1
ENSG00000002919	SNX11
ENSG00000003096	KLHL13
ENSG00000003137	CYP26B1
ENSG00000003393	ALS2
ENSG00000003402	CFLAR
ENSG00000003436	TFPI
ENSG00000004139	SARM1
ENSG00000004399	PLXND1
ENSG00000004455	AK2
ENSG00000004478	FKBP4
ENSG00000004487	KDM1A
ENSG00000004700	RECQL
ENSG00000004766	VPS50
ENSG00000004776	HSPB6
ENSG00000004777	ARHGAP33
ENSG00000004779	NDUFAB1
ENSG00000004799	PDK4
ENSG00000004838	ZMYND10
ENSG00000004848	ARX
ENSG00000004864	SLC25A13
ENSG00000004866	ST7
ENSG00000004897	CDC27
ENSG00000004939	SLC4A1
ENSG00000004975	DVL2
ENSG00000005001	PRSS22
ENSG00000005020	SKAP2
ENSG00000005059	CCDC109B
ENSG00000005075	POLR2J
ENSG00000005100	DHX33
ENSG00000005102	MEOX1
ENSG00000005156	LIG3
ENSG00000005175	RPAP3
ENSG00000005187	ACSM3
ENSG00000005189	AC004381.6
ENSG00000005206	SPPL2B
ENSG00000005243	COPZ2
ENSG00000005249	PRKAR2B
ENSG00000005339	CREBBP
ENSG00000005379	TSPOAP1
ENSG00000005421	PON1
ENSG00000005436	GCFC2
ENSG00000005448	WDR54
ENSG00000005469	CROT
ENSG00000005471	ABCB4
ENSG00000005483	KMT2E
ENSG00000005486	RHBDD2
ENSG00000005513	SOX8
ENSG00000005700	IBTK
ENSG00000005810	MYCBP2
ENSG00000005812	FBXL3
ENSG00000005882	PDK2
ENSG00000005884	ITGA3
ENSG00000005981	ASB4
ENSG00000006007	GDE1
ENSG00000006025	OSBPL7
ENSG00000006125	AP2B1
ENSG00000006194	ZNF263
ENSG00000006282	SPATA20
ENSG00000006283	CACNA1G
ENSG00000006432	MAP3K9
ENSG00000006468	ETV1
ENSG00000006534	ALDH3B1
ENSG00000006576	PHTF2
ENSG00000006607	FARP2
ENSG00000006611	USH1C
ENSG00000006625	GGCT
ENSG00000006634	DBF4
ENSG00000006652	IFRD1
ENSG00000006695	COX10
ENSG00000006704	GTF2IRD1
ENSG00000006712	PAF1
ENSG00000006715	VPS41
ENSG00000006740	ARHGAP44
ENSG00000006744	ELAC2
ENSG00000006747	SCIN
ENSG00000006837	CDKL3
ENSG00000007001	UPP2
ENSG00000007047	MARK4
ENSG00000007062	PROM1
ENSG00000007168	PAFAH1B1
ENSG00000007174	DNAH9
ENSG00000007202	KIAA0100
ENSG00000007237	GAS7
ENSG00000007255	TRAPPC6A
ENSG00000007306	CEACAM7
ENSG00000007314	SCN4A
ENSG00000007341	ST7L
ENSG00000007376	RPUSD1
ENSG00000007384	RHBDF1
ENSG00000007392	LUC7L
ENSG00000007516	BAIAP3
ENSG00000007520	TSR3
ENSG00000007541	PIGQ
ENSG00000007545	CRAMP1
ENSG00000007866	TEAD3
ENSG00000007923	DNAJC11
ENSG00000007944	MYLIP
ENSG00000008018	PSMB1
ENSG00000008083	JARID2
ENSG00000008086	CDKL5
ENSG00000008128	CDK11A
ENSG00000008130	NADK
ENSG00000008256	CYTH3
ENSG00000008282	SYPL1
ENSG00000008294	SPAG9
ENSG00000008300	CELSR3
ENSG00000008311	AASS
ENSG00000008323	PLEKHG6
ENSG00000008324	SS18L2
ENSG00000008405	CRY1
ENSG00000008441	NFIX
ENSG00000008513	ST3GAL1
ENSG00000008710	PKD1
ENSG00000008838	MED24
ENSG00000008853	RHOBTB2
ENSG00000008869	HEATR5B
ENSG00000008952	SEC62
ENSG00000009307	CSDE1
ENSG00000009335	UBE3C
ENSG00000009413	REV3L
ENSG00000009830	POMT2
ENSG00000009844	VTA1
ENSG00000009950	MLXIPL
ENSG00000010072	SPRTN
ENSG00000010244	ZNF207
ENSG00000010270	STARD3NL
ENSG00000010292	NCAPD2
ENSG00000010318	PHF7
ENSG00000010322	NISCH
ENSG00000010327	STAB1
ENSG00000010361	FUZ
ENSG00000010539	ZNF200
ENSG00000010626	LRRC23
ENSG00000010671	BTK
ENSG00000010803	SCMH1
ENSG00000010810	FYN
ENSG00000010818	HIVEP2
ENSG00000011007	TCEB3
ENSG00000011009	LYPLA2
ENSG00000011021	CLCN6
ENSG00000011052	NME1-NME2
ENSG00000011114	BTBD7
ENSG00000011132	APBA3
ENSG00000011143	MKS1
ENSG00000011198	ABHD5
ENSG00000011243	AKAP8L
ENSG00000011258	MBTD1
ENSG00000011260	UTP18
ENSG00000011275	RNF216
ENSG00000011295	TTC19
ENSG00000011304	PTBP1
ENSG00000011332	DPF1
ENSG00000011376	LARS2
ENSG00000011405	PIK3C2A
ENSG00000011426	ANLN
ENSG00000011451	WIZ
ENSG00000011454	RABGAP1
ENSG00000011478	QPCTL
ENSG00000011485	PPP5C
ENSG00000011523	CEP68
ENSG00000011566	MAP4K3
ENSG00000011590	ZBTB32
ENSG00000011638	TMEM159
ENSG00000012048	BRCA1
ENSG00000012061	ERCC1
ENSG00000012124	CD22
ENSG00000012232	EXTL3
ENSG00000012779	ALOX5
ENSG00000012983	MAP4K5
ENSG00000013016	EHD3
ENSG00000013275	PSMC4
ENSG00000013288	MAN2B2
ENSG00000013374	NUB1
ENSG00000013375	PGM3
ENSG00000013441	CLK1
ENSG00000013503	POLR3B
ENSG00000013523	ANGEL1
ENSG00000013563	DNASE1L1
ENSG00000013573	DDX11
ENSG00000013588	GPRC5A
ENSG00000013619	MAMLD1
ENSG00000013810	TACC3
ENSG00000014123	UFL1
ENSG00000014138	POLA2
ENSG00000014257	ACPP
ENSG00000014641	MDH1
ENSG00000014824	SLC30A9
ENSG00000015133	CCDC88C
ENSG00000015153	YAF2
ENSG00000015171	ZMYND11
ENSG00000015479	MATR3
ENSG00000015676	NUDCD3
ENSG00000016082	ISL1
ENSG00000016391	CHDH
ENSG00000017260	ATP2C1
ENSG00000017797	RALBP1
ENSG00000018189	RUFY3
ENSG00000018280	SLC11A1
ENSG00000018408	WWTR1
ENSG00000018510	AGPS
ENSG00000018607	ZNF806
ENSG00000018610	CXorf56
ENSG00000018625	ATP1A2
ENSG00000018699	TTC27
ENSG00000018869	ZNF582
ENSG00000019144	PHLDB1
ENSG00000019186	CYP24A1
ENSG00000019549	SNAI2
ENSG00000020129	NCDN
ENSG00000020181	ADGRA2
ENSG00000020256	ZFP64
ENSG00000020426	MNAT1
ENSG00000020577	SAMD4A
ENSG00000020922	MRE11A
ENSG00000021300	PLEKHB1
ENSG00000021461	CYP3A43
ENSG00000021488	SLC7A9
ENSG00000021574	SPAST
ENSG00000021645	NRXN3
ENSG00000021776	AQR
ENSG00000021826	CPS1
ENSG00000021852	C8B
ENSG00000022267	FHL1
ENSG00000022277	RTFDC1
ENSG00000022556	NLRP2
ENSG00000022840	RNF10
ENSG00000022976	ZNF839
ENSG00000023041	ZDHHC6
ENSG00000023171	GRAMD1B
ENSG00000023191	RNH1
ENSG00000023287	RB1CC1
ENSG00000023318	ERP44
ENSG00000023445	BIRC3
ENSG00000023608	SNAPC1
ENSG00000023697	DERA
ENSG00000023734	STRAP
ENSG00000023902	PLEKHO1
ENSG00000023909	GCLM
ENSG00000024422	EHD2
ENSG00000024526	DEPDC1
ENSG00000025156	HSF2
ENSG00000025293	PHF20
ENSG00000025423	HSD17B6
ENSG00000025434	NR1H3
ENSG00000025796	SEC63
ENSG00000025800	KPNA6
ENSG00000026025	VIM
ENSG00000026036	RTEL1-TNFRSF6B
ENSG00000026297	RNASET2
ENSG00000026508	CD44
ENSG00000026652	AGPAT4
ENSG00000026950	BTN3A1
ENSG00000027001	MIPEP
ENSG00000027075	PRKCH
ENSG00000027697	IFNGR1
ENSG00000027847	B4GALT7
ENSG00000028203	VEZT
ENSG00000028277	POU2F2
ENSG00000028310	BRD9
ENSG00000028528	SNX1
ENSG00000028839	TBPL1
ENSG00000029153	ARNTL2
ENSG00000029363	BCLAF1
ENSG00000029364	SLC39A9
ENSG00000029534	ANK1
ENSG00000029639	TFB1M
ENSG00000029993	HMGB3
ENSG00000030066	NUP160
ENSG00000030304	MUSK
ENSG00000030419	IKZF2
ENSG00000030582	GRN
ENSG00000031003	FAM13B
ENSG00000031691	CENPQ
ENSG00000031698	SARS
ENSG00000032219	ARID4A
ENSG00000032444	PNPLA6
ENSG00000033011	ALG1
ENSG00000033030	ZCCHC8
ENSG00000033050	ABCF2
ENSG00000033100	CHPF2
ENSG00000033122	LRRC7
ENSG00000033170	FUT8
ENSG00000033327	GAB2
ENSG00000033627	ATP6V0A1
ENSG00000033867	SLC4A7
ENSG00000034152	MAP2K3
ENSG00000034239	EFCAB1
ENSG00000034533	ASTE1
ENSG00000034677	RNF19A
ENSG00000034693	PEX3
ENSG00000035115	SH3YL1
ENSG00000035403	VCL
ENSG00000035499	DEPDC1B
ENSG00000035664	DAPK2
ENSG00000035681	NSMAF
ENSG00000035687	ADSS
ENSG00000035928	RFC1
ENSG00000036054	TBC1D23
ENSG00000036257	CUL3
ENSG00000036448	MYOM2
ENSG00000036530	CYP46A1
ENSG00000036549	ZZZ3
ENSG00000036565	SLC18A1
ENSG00000036672	USP2
ENSG00000037241	RPL26L1
ENSG00000037474	NSUN2
ENSG00000037897	METTL1
ENSG00000038219	BOD1L1
ENSG00000038295	TLL1
ENSG00000038358	EDC4
ENSG00000038382	TRIO
ENSG00000038427	VCAN
ENSG00000038532	CLEC16A
ENSG00000039068	CDH1
ENSG00000039123	SKIV2L2
ENSG00000039319	ZFYVE16
ENSG00000039523	FAM65A
ENSG00000039537	C6
ENSG00000039560	RAI14
ENSG00000039650	PNKP
ENSG00000040199	PHLPP2
ENSG00000040275	SPDL1
ENSG00000040341	STAU2
ENSG00000040487	PQLC2
ENSG00000040531	CTNS
ENSG00000040608	RTN4R
ENSG00000040933	INPP4A
ENSG00000041353	RAB27B
ENSG00000041802	LSG1
ENSG00000041982	TNC
ENSG00000041988	THAP3
ENSG00000042062	FAM65C
ENSG00000042088	TDP1
ENSG00000042304	C2orf83
ENSG00000042429	MED17
ENSG00000042445	RETSAT
ENSG00000042493	CAPG
ENSG00000042753	AP2S1
ENSG00000042813	ZPBP
ENSG00000042980	ADAM28
ENSG00000043143	JADE2
ENSG00000043462	LCP2
ENSG00000043514	TRIT1
ENSG00000043591	ADRB1
ENSG00000044090	CUL7
ENSG00000044115	CTNNA1
ENSG00000044524	EPHA3
ENSG00000044574	HSPA5
ENSG00000046651	OFD1
ENSG00000047188	YTHDC2
ENSG00000047249	ATP6V1H
ENSG00000047315	POLR2B
ENSG00000047365	ARAP2
ENSG00000047457	CP
ENSG00000047578	KIAA0556
ENSG00000047579	DTNBP1
ENSG00000047617	ANO2
ENSG00000047621	C12orf4
ENSG00000047648	ARHGAP6
ENSG00000047932	GOPC
ENSG00000048028	USP28
ENSG00000048052	HDAC9
ENSG00000048162	NOP16
ENSG00000048342	CC2D2A
ENSG00000048392	RRM2B
ENSG00000048405	ZNF800
ENSG00000048462	TNFRSF17
ENSG00000048471	SNX29
ENSG00000048540	LMO3
ENSG00000048707	VPS13D
ENSG00000048828	FAM120A
ENSG00000048991	R3HDM1
ENSG00000049089	COL9A2
ENSG00000049167	ERCC8
ENSG00000049239	H6PD
ENSG00000049245	VAMP3
ENSG00000049247	UTS2
ENSG00000049249	TNFRSF9
ENSG00000049283	EPN3
ENSG00000049323	LTBP1
ENSG00000049449	RCN1
ENSG00000049540	ELN
ENSG00000049541	RFC2
ENSG00000049618	ARID1B
ENSG00000049656	CLPTM1L
ENSG00000049759	NEDD4L
ENSG00000049768	FOXP3
ENSG00000049769	PPP1R3F
ENSG00000049860	HEXB
ENSG00000049883	PTCD2
ENSG00000050130	JKAMP
ENSG00000050165	DKK3
ENSG00000050344	NFE2L3
ENSG00000050405	LIMA1
ENSG00000050426	LETMD1
ENSG00000050438	SLC4A8
ENSG00000050748	MAPK9
ENSG00000050820	BCAR1
ENSG00000051009	FAM160A2
ENSG00000051108	HERPUD1
ENSG00000051128	HOMER3
ENSG00000051180	RAD51
ENSG00000051341	POLQ
ENSG00000051382	PIK3CB
ENSG00000051620	HEBP2
ENSG00000051825	MPHOSPH9
ENSG00000052723	SIKE1
ENSG00000052795	FNIP2
ENSG00000052802	MSMO1
ENSG00000052841	TTC17
ENSG00000053108	FSTL4
ENSG00000053254	FOXN3
ENSG00000053371	AKR7A2
ENSG00000053372	MRTO4
ENSG00000053501	USE1
ENSG00000053524	MCF2L2
ENSG00000053702	NRIP2
ENSG00000053747	LAMA3
ENSG00000053770	AP5M1
ENSG00000053900	ANAPC4
ENSG00000053918	KCNQ1
ENSG00000054116	TRAPPC3
ENSG00000054118	THRAP3
ENSG00000054148	PHPT1
ENSG00000054179	ENTPD2
ENSG00000054267	ARID4B
ENSG00000054282	SDCCAG8
ENSG00000054356	PTPRN
ENSG00000054392	HHAT
ENSG00000054523	KIF1B
ENSG00000054654	SYNE2
ENSG00000054690	PLEKHH1
ENSG00000054796	SPO11
ENSG00000054965	FAM168A
ENSG00000054983	GALC
ENSG00000055044	NOP58
ENSG00000055070	SZRD1
ENSG00000055118	KCNH2
ENSG00000055208	TAB2
ENSG00000055332	EIF2AK2
ENSG00000055483	USP36
ENSG00000055609	KMT2C
ENSG00000055732	MCOLN3
ENSG00000055917	PUM2
ENSG00000055950	MRPL43
ENSG00000055955	ITIH4
ENSG00000055957	ITIH1
ENSG00000056050	HPF1
ENSG00000056277	ZNF280C
ENSG00000056487	PHF21B
ENSG00000056586	RC3H2
ENSG00000056972	TRAF3IP2
ENSG00000057019	DCBLD2
ENSG00000057608	GDI2
ENSG00000057657	PRDM1
ENSG00000057663	ATG5
ENSG00000057704	TMCC3
ENSG00000057757	PITHD1
ENSG00000057935	MTA3
ENSG00000058056	USP13
ENSG00000058063	ATP11B
ENSG00000058091	CDK14
ENSG00000058272	PPP1R12A
ENSG00000058453	CROCC
ENSG00000058600	POLR3E
ENSG00000058668	ATP2B4
ENSG00000058673	ZC3H11A
ENSG00000058729	RIOK2
ENSG00000058804	NDC1
ENSG00000058866	DGKG
ENSG00000059122	FLYWCH1
ENSG00000059145	UNKL
ENSG00000059378	PARP12
ENSG00000059573	ALDH18A1
ENSG00000059588	TARBP1
ENSG00000059728	MXD1
ENSG00000059758	CDK17
ENSG00000059804	SLC2A3
ENSG00000059915	PSD
ENSG00000060069	CTDP1
ENSG00000060138	YBX3
ENSG00000060140	STYK1
ENSG00000060237	WNK1
ENSG00000060339	CCAR1
ENSG00000060491	OGFR
ENSG00000060642	PIGV
ENSG00000060656	PTPRU
ENSG00000060688	SNRNP40
ENSG00000060718	COL11A1
ENSG00000060749	QSER1
ENSG00000060762	MPC1
ENSG00000060971	ACAA1
ENSG00000060982	BCAT1
ENSG00000061273	HDAC7
ENSG00000061337	LZTS1
ENSG00000061656	SPAG4
ENSG00000061676	NCKAP1
ENSG00000061936	SFSWAP
ENSG00000061938	TNK2
ENSG00000061987	MON2
ENSG00000062038	CDH3
ENSG00000062194	GPBP1
ENSG00000062282	DGAT2
ENSG00000062485	CS
ENSG00000062524	LTK
ENSG00000062582	MRPS24
ENSG00000062598	ELMO2
ENSG00000062716	VMP1
ENSG00000062725	APPBP2
ENSG00000062822	POLD1
ENSG00000063015	SEZ6
ENSG00000063046	EIF4B
ENSG00000063127	SLC6A16
ENSG00000063169	GLTSCR1
ENSG00000063176	SPHK2
ENSG00000063177	RPL18
ENSG00000063180	CA11
ENSG00000063241	ISOC2
ENSG00000063244	U2AF2
ENSG00000063245	EPN1
ENSG00000063322	MED29
ENSG00000063438	AHRR
ENSG00000063601	MTMR1
ENSG00000063660	GPC1
ENSG00000063761	ADCK1
ENSG00000063854	HAGH
ENSG00000063978	RNF4
ENSG00000064012	CASP8
ENSG00000064042	LIMCH1
ENSG00000064102	ASUN
ENSG00000064115	TM7SF3
ENSG00000064199	SPA17
ENSG00000064201	TSPAN32
ENSG00000064225	ST3GAL6
ENSG00000064300	NGFR
ENSG00000064309	CDON
ENSG00000064313	TAF2
ENSG00000064419	TNPO3
ENSG00000064490	RFXANK
ENSG00000064601	CTSA
ENSG00000064651	SLC12A2
ENSG00000064655	EYA2
ENSG00000064666	CNN2
ENSG00000064687	ABCA7
ENSG00000064763	FAR2
ENSG00000064787	BCAS1
ENSG00000064835	POU1F1
ENSG00000064886	CHI3L2
ENSG00000064933	PMS1
ENSG00000064989	CALCRL
ENSG00000065029	ZNF76
ENSG00000065054	SLC9A3R2
ENSG00000065060	UHRF1BP1
ENSG00000065135	GNAI3
ENSG00000065150	IPO5
ENSG00000065154	OAT
ENSG00000065183	WDR3
ENSG00000065243	PKN2
ENSG00000065328	MCM10
ENSG00000065357	DGKA
ENSG00000065361	ERBB3
ENSG00000065413	ANKRD44
ENSG00000065427	KARS
ENSG00000065457	ADAT1
ENSG00000065485	PDIA5
ENSG00000065518	NDUFB4
ENSG00000065526	SPEN
ENSG00000065534	MYLK
ENSG00000065548	ZC3H15
ENSG00000065559	MAP2K4
ENSG00000065613	SLK
ENSG00000065717	TLE2
ENSG00000065802	ASB1
ENSG00000065882	TBC1D1
ENSG00000065883	CDK13
ENSG00000065970	FOXJ2
ENSG00000065978	YBX1
ENSG00000066056	TIE1
ENSG00000066117	SMARCD1
ENSG00000066135	KDM4A
ENSG00000066136	NFYC
ENSG00000066185	ZMYND12
ENSG00000066248	NGEF
ENSG00000066279	ASPM
ENSG00000066322	ELOVL1
ENSG00000066379	ZNRD1
ENSG00000066382	MPPED2
ENSG00000066422	ZBTB11
ENSG00000066455	GOLGA5
ENSG00000066468	FGFR2
ENSG00000066557	LRRC40
ENSG00000066583	ISOC1
ENSG00000066629	EML1
ENSG00000066651	TRMT11
ENSG00000066654	THUMPD1
ENSG00000066739	ATG2B
ENSG00000066777	ARFGEF1
ENSG00000066813	ACSM2B
ENSG00000066827	ZFAT
ENSG00000066855	MTFR1
ENSG00000066923	STAG3
ENSG00000066933	MYO9A
ENSG00000067064	IDI1
ENSG00000067066	SP100
ENSG00000067113	PLPP1
ENSG00000067141	NEO1
ENSG00000067167	TRAM1
ENSG00000067191	CACNB1
ENSG00000067208	EVI5
ENSG00000067221	STOML1
ENSG00000067225	PKM
ENSG00000067248	DHX29
ENSG00000067334	DNTTIP2
ENSG00000067365	METTL22
ENSG00000067533	RRP15
ENSG00000067596	DHX8
ENSG00000067715	SYT1
ENSG00000067798	NAV3
ENSG00000067829	IDH3G
ENSG00000067900	ROCK1
ENSG00000067992	PDK3
ENSG00000068024	HDAC4
ENSG00000068028	RASSF1
ENSG00000068078	FGFR3
ENSG00000068079	IFI35
ENSG00000068097	HEATR6
ENSG00000068120	COASY
ENSG00000068137	PLEKHH3
ENSG00000068354	TBC1D25
ENSG00000068366	ACSL4
ENSG00000068489	PRR11
ENSG00000068615	REEP1
ENSG00000068650	ATP11A
ENSG00000068654	POLR1A
ENSG00000068697	LAPTM4A
ENSG00000068724	TTC7A
ENSG00000068784	SRBD1
ENSG00000068885	IFT80
ENSG00000068903	SIRT2
ENSG00000068912	ERLEC1
ENSG00000068971	PPP2R5B
ENSG00000069020	MAST4
ENSG00000069248	NUP133
ENSG00000069329	VPS35
ENSG00000069345	DNAJA2
ENSG00000069399	BCL3
ENSG00000069431	ABCC9
ENSG00000069493	CLEC2D
ENSG00000069509	FUNDC1
ENSG00000069667	RORA
ENSG00000069702	TGFBR3
ENSG00000069849	ATP1B3
ENSG00000069943	PIGB
ENSG00000069974	RAB27A
ENSG00000070010	UFD1L
ENSG00000070061	IKBKAP
ENSG00000070087	PFN2
ENSG00000070182	SPTB
ENSG00000070214	SLC44A1
ENSG00000070269	TMEM260
ENSG00000070366	SMG6
ENSG00000070367	EXOC5
ENSG00000070404	FSTL3
ENSG00000070413	DGCR2
ENSG00000070423	RNF126
ENSG00000070476	ZXDC
ENSG00000070495	JMJD6
ENSG00000070501	POLB
ENSG00000070526	ST6GALNAC1
ENSG00000070540	WIPI1
ENSG00000070601	FRMPD1
ENSG00000070610	GBA2
ENSG00000070669	ASNS
ENSG00000070731	ST6GALNAC2
ENSG00000070748	CHAT
ENSG00000070756	PABPC1
ENSG00000070759	TESK2
ENSG00000070761	CFAP20
ENSG00000070785	EIF2B3
ENSG00000070814	TCOF1
ENSG00000070882	OSBPL3
ENSG00000070950	RAD18
ENSG00000070961	ATP2B1
ENSG00000071051	NCK2
ENSG00000071054	MAP4K4
ENSG00000071082	RPL31
ENSG00000071127	WDR1
ENSG00000071189	SNX13
ENSG00000071205	ARHGAP10
ENSG00000071242	RPS6KA2
ENSG00000071243	ING3
ENSG00000071282	LMCD1
ENSG00000071462	WBSCR22
ENSG00000071537	SEL1L
ENSG00000071539	TRIP13
ENSG00000071553	ATP6AP1
ENSG00000071564	TCF3
ENSG00000071626	DAZAP1
ENSG00000071655	MBD3
ENSG00000071794	HLTF
ENSG00000071859	FAM50A
ENSG00000071889	FAM3A
ENSG00000071894	CPSF1
ENSG00000071909	MYO3B
ENSG00000071967	CYBRD1
ENSG00000071991	CDH19
ENSG00000072041	SLC6A15
ENSG00000072042	RDH11
ENSG00000072062	PRKACA
ENSG00000072110	ACTN1
ENSG00000072121	ZFYVE26
ENSG00000072134	EPN2
ENSG00000072163	LIMS2
ENSG00000072195	SPEG
ENSG00000072201	LNX1
ENSG00000072210	ALDH3A2
ENSG00000072274	TFRC
ENSG00000072310	SREBF1
ENSG00000072364	AFF4
ENSG00000072415	MPP5
ENSG00000072422	RHOBTB1
ENSG00000072518	MARK2
ENSG00000072571	HMMR
ENSG00000072657	TRHDE
ENSG00000072682	P4HA2
ENSG00000072736	NFATC3
ENSG00000072756	TRNT1
ENSG00000072778	ACADVL
ENSG00000072786	STK10
ENSG00000072803	FBXW11
ENSG00000072832	CRMP1
ENSG00000072849	DERL2
ENSG00000072864	NDE1
ENSG00000073008	PVR
ENSG00000073050	XRCC1
ENSG00000073111	MCM2
ENSG00000073282	TP63
ENSG00000073331	ALPK1
ENSG00000073350	LLGL2
ENSG00000073417	PDE8A
ENSG00000073578	SDHA
ENSG00000073584	SMARCE1
ENSG00000073670	ADAM11
ENSG00000073711	PPP2R3A
ENSG00000073712	FERMT2
ENSG00000073792	IGF2BP2
ENSG00000073803	MAP3K13
ENSG00000073849	ST6GAL1
ENSG00000073861	TBX21
ENSG00000073910	FRY
ENSG00000073921	PICALM
ENSG00000074054	CLASP1
ENSG00000074071	MRPS34
ENSG00000074181	NOTCH3
ENSG00000074211	PPP2R2C
ENSG00000074219	TEAD2
ENSG00000074266	EED
ENSG00000074356	NCBP3
ENSG00000074416	MGLL
ENSG00000074527	NTN4
ENSG00000074582	BCS1L
ENSG00000074590	NUAK1
ENSG00000074621	SLC24A1
ENSG00000074657	ZNF532
ENSG00000074696	HACD3
ENSG00000074706	IPCEF1
ENSG00000074755	ZZEF1
ENSG00000074842	MYDGF
ENSG00000074935	TUBE1
ENSG00000074964	ARHGEF10L
ENSG00000075043	KCNQ2
ENSG00000075089	ACTR6
ENSG00000075142	SRI
ENSG00000075151	EIF4G3
ENSG00000075188	NUP37
ENSG00000075213	SEMA3A
ENSG00000075218	GTSE1
ENSG00000075223	SEMA3C
ENSG00000075239	ACAT1
ENSG00000075240	GRAMD4
ENSG00000075275	CELSR1
ENSG00000075292	ZNF638
ENSG00000075303	SLC25A40
ENSG00000075336	TIMM21
ENSG00000075340	ADD2
ENSG00000075407	ZNF37A
ENSG00000075413	MARK3
ENSG00000075420	FNDC3B
ENSG00000075426	FOSL2
ENSG00000075429	CACNG5
ENSG00000075539	FRYL
ENSG00000075618	FSCN1
ENSG00000075624	ACTB
ENSG00000075673	ATP12A
ENSG00000075702	WDR62
ENSG00000075711	DLG1
ENSG00000075790	BCAP29
ENSG00000075826	SEC31B
ENSG00000075856	SART3
ENSG00000075884	ARHGAP15
ENSG00000075891	PAX2
ENSG00000075975	MKRN2
ENSG00000076003	MCM6
ENSG00000076043	REXO2
ENSG00000076053	RBM7
ENSG00000076108	BAZ2A
ENSG00000076242	MLH1
ENSG00000076321	KLHL20
ENSG00000076351	SLC46A1
ENSG00000076356	PLXNA2
ENSG00000076382	SPAG5
ENSG00000076513	ANKRD13A
ENSG00000076554	TPD52
ENSG00000076555	ACACB
ENSG00000076604	TRAF4
ENSG00000076685	NT5C2
ENSG00000076706	MCAM
ENSG00000076770	MBNL3
ENSG00000076864	RAP1GAP
ENSG00000076928	ARHGEF1
ENSG00000076944	STXBP2
ENSG00000076984	MAP2K7
ENSG00000077044	DGKD
ENSG00000077063	CTTNBP2
ENSG00000077150	NFKB2
ENSG00000077152	UBE2T
ENSG00000077232	DNAJC10
ENSG00000077235	GTF3C1
ENSG00000077238	IL4R
ENSG00000077254	USP33
ENSG00000077312	SNRPA
ENSG00000077327	SPAG6
ENSG00000077348	EXOSC5
ENSG00000077380	DYNC1I2
ENSG00000077454	LRCH4
ENSG00000077458	FAM76B
ENSG00000077463	SIRT6
ENSG00000077514	POLD3
ENSG00000077522	ACTN2
ENSG00000077782	FGFR1
ENSG00000077942	FBLN1
ENSG00000077943	ITGA8
ENSG00000078018	MAP2
ENSG00000078053	AMPH
ENSG00000078061	ARAF
ENSG00000078070	MCCC1
ENSG00000078098	FAP
ENSG00000078124	ACER3
ENSG00000078140	UBE2K
ENSG00000078142	PIK3C3
ENSG00000078177	N4BP2
ENSG00000078237	TIGAR
ENSG00000078304	PPP2R5C
ENSG00000078328	RBFOX1
ENSG00000078369	GNB1
ENSG00000078399	HOXA9
ENSG00000078401	EDN1
ENSG00000078403	MLLT10
ENSG00000078487	ZCWPW1
ENSG00000078618	NRDC
ENSG00000078668	VDAC3
ENSG00000078674	PCM1
ENSG00000078687	TNRC6C
ENSG00000078699	CBFA2T2
ENSG00000078747	ITCH
ENSG00000078795	PKD2L2
ENSG00000078804	TP53INP2
ENSG00000078814	MYH7B
ENSG00000078902	TOLLIP
ENSG00000078967	UBE2D4
ENSG00000079101	CLUL1
ENSG00000079102	RUNX1T1
ENSG00000079112	CDH17
ENSG00000079134	THOC1
ENSG00000079150	FKBP7
ENSG00000079215	SLC1A3
ENSG00000079246	XRCC5
ENSG00000079263	SP140
ENSG00000079277	MKNK1
ENSG00000079308	TNS1
ENSG00000079313	REXO1
ENSG00000079332	SAR1A
ENSG00000079335	CDC14A
ENSG00000079337	RAPGEF3
ENSG00000079385	CEACAM1
ENSG00000079432	CIC
ENSG00000079459	FDFT1
ENSG00000079462	PAFAH1B3
ENSG00000079616	KIF22
ENSG00000079691	LRRC16A
ENSG00000079739	PGM1
ENSG00000079785	DDX1
ENSG00000079805	DNM2
ENSG00000079819	EPB41L2
ENSG00000079841	RIMS1
ENSG00000079931	MOXD1
ENSG00000079999	KEAP1
ENSG00000080189	SLC35C2
ENSG00000080200	CRYBG3
ENSG00000080293	SCTR
ENSG00000080298	RFX3
ENSG00000080345	RIF1
ENSG00000080503	SMARCA2
ENSG00000080546	SESN1
ENSG00000080573	COL5A3
ENSG00000080608	PUM3
ENSG00000080709	KCNN2
ENSG00000080802	CNOT4
ENSG00000080815	PSEN1
ENSG00000080819	CPOX
ENSG00000080822	CLDND1
ENSG00000080823	MOK
ENSG00000080824	HSP90AA1
ENSG00000080839	RBL1
ENSG00000080845	DLGAP4
ENSG00000080854	IGSF9B
ENSG00000080947	CROCCP3
ENSG00000080986	NDC80
ENSG00000081014	AP4E1
ENSG00000081019	RSBN1
ENSG00000081051	AFP
ENSG00000081059	TCF7
ENSG00000081087	OSTM1
ENSG00000081138	CDH7
ENSG00000081154	PCNP
ENSG00000081181	ARG2
ENSG00000081189	MEF2C
ENSG00000081277	PKP1
ENSG00000081307	UBA5
ENSG00000081320	STK17B
ENSG00000081377	CDC14B
ENSG00000081386	ZNF510
ENSG00000081479	LRP2
ENSG00000081665	ZNF506
ENSG00000081760	AACS
ENSG00000081803	CADPS2
ENSG00000081870	HSPB11
ENSG00000081913	PHLPP1
ENSG00000082014	SMARCD3
ENSG00000082068	WDR70
ENSG00000082146	STRADB
ENSG00000082153	BZW1
ENSG00000082196	C1QTNF3
ENSG00000082212	ME2
ENSG00000082213	C5orf22
ENSG00000082258	CCNT2
ENSG00000082269	FAM135A
ENSG00000082293	COL19A1
ENSG00000082397	EPB41L3
ENSG00000082438	COBLL1
ENSG00000082458	DLG3
ENSG00000082497	SERTAD4
ENSG00000082512	TRAF5
ENSG00000082515	MRPL22
ENSG00000082556	OPRK1
ENSG00000082641	NFE2L1
ENSG00000082701	GSK3B
ENSG00000082781	ITGB5
ENSG00000082805	ERC1
ENSG00000082898	XPO1
ENSG00000082929	LINC01587
ENSG00000082996	RNF13
ENSG00000083067	TRPM3
ENSG00000083093	PALB2
ENSG00000083097	DOPEY1
ENSG00000083099	LYRM2
ENSG00000083123	BCKDHB
ENSG00000083168	KAT6A
ENSG00000083223	ZCCHC6
ENSG00000083307	GRHL2
ENSG00000083312	TNPO1
ENSG00000083520	DIS3
ENSG00000083535	PIBF1
ENSG00000083544	TDRD3
ENSG00000083635	NUFIP1
ENSG00000083642	PDS5B
ENSG00000083720	OXCT1
ENSG00000083817	ZNF416
ENSG00000083828	ZNF586
ENSG00000083838	ZNF446
ENSG00000083857	FAT1
ENSG00000083896	YTHDC1
ENSG00000083937	CHMP2B
ENSG00000084070	SMAP2
ENSG00000084073	ZMPSTE24
ENSG00000084092	NOA1
ENSG00000084093	REST
ENSG00000084110	HAL
ENSG00000084112	SSH1
ENSG00000084234	APLP2
ENSG00000084463	WBP11
ENSG00000084623	EIF3I
ENSG00000084628	NKAIN1
ENSG00000084636	COL16A1
ENSG00000084652	TXLNA
ENSG00000084676	NCOA1
ENSG00000084693	AGBL5
ENSG00000084710	EFR3B
ENSG00000084731	KIF3C
ENSG00000084754	HADHA
ENSG00000084774	CAD
ENSG00000085063	CD59
ENSG00000085117	CD82
ENSG00000085231	AK6
ENSG00000085274	MYNN
ENSG00000085276	MECOM
ENSG00000085365	SCAMP1
ENSG00000085382	HACE1
ENSG00000085415	SEH1L
ENSG00000085491	SLC25A24
ENSG00000085511	MAP3K4
ENSG00000085552	IGSF9
ENSG00000085644	ZNF213
ENSG00000085662	AKR1B1
ENSG00000085721	RRN3
ENSG00000085733	CTTN
ENSG00000085760	MTIF2
ENSG00000085788	DDHD2
ENSG00000085831	TTC39A
ENSG00000085832	EPS15
ENSG00000085840	ORC1
ENSG00000085871	MGST2
ENSG00000085872	CHERP
ENSG00000085978	ATG16L1
ENSG00000085982	USP40
ENSG00000085998	POMGNT1
ENSG00000085999	RAD54L
ENSG00000086015	MAST2
ENSG00000086102	NFX1
ENSG00000086189	DIMT1
ENSG00000086200	IPO11
ENSG00000086288	NME8
ENSG00000086289	EPDR1
ENSG00000086300	SNX10
ENSG00000086475	SEPHS1
ENSG00000086544	ITPKC
ENSG00000086589	RBM22
ENSG00000086598	TMED2
ENSG00000086666	ZFAND6
ENSG00000086717	PPEF1
ENSG00000086730	LAT2
ENSG00000086848	ALG9
ENSG00000086967	MYBPC2
ENSG00000087008	ACOX3
ENSG00000087074	PPP1R15A
ENSG00000087076	HSD17B14
ENSG00000087085	ACHE
ENSG00000087087	SRRT
ENSG00000087088	BAX
ENSG00000087095	NLK
ENSG00000087111	PIGS
ENSG00000087152	ATXN7L3
ENSG00000087157	PGS1
ENSG00000087191	PSMC5
ENSG00000087206	UIMC1
ENSG00000087245	MMP2
ENSG00000087250	MT3
ENSG00000087263	OGFOD1
ENSG00000087266	SH3BP2
ENSG00000087274	ADD1
ENSG00000087302	C14orf166
ENSG00000087338	GMCL1
ENSG00000087448	KLHL42
ENSG00000087460	GNAS
ENSG00000087495	PHACTR3
ENSG00000087502	ERGIC2
ENSG00000087586	AURKA
ENSG00000087903	RFX2
ENSG00000088002	SULT2B1
ENSG00000088038	CNOT3
ENSG00000088053	GP6
ENSG00000088179	PTPN4
ENSG00000088205	DDX18
ENSG00000088247	KHSRP
ENSG00000088280	ASAP3
ENSG00000088298	EDEM2
ENSG00000088340	FER1L4
ENSG00000088356	PDRG1
ENSG00000088367	EPB41L1
ENSG00000088448	ANKRD10
ENSG00000088726	TMEM40
ENSG00000088727	KIF9
ENSG00000088756	ARHGAP28
ENSG00000088766	CRLS1
ENSG00000088808	PPP1R13B
ENSG00000088812	ATRN
ENSG00000088826	SMOX
ENSG00000088832	FKBP1A
ENSG00000088836	SLC4A11
ENSG00000088854	C20orf194
ENSG00000088876	ZNF343
ENSG00000088881	EBF4
ENSG00000088882	CPXM1
ENSG00000088888	MAVS
ENSG00000088899	RP5-1187M17.10
ENSG00000088930	XRN2
ENSG00000088970	KIZ
ENSG00000088986	DYNLL1
ENSG00000088992	TESC
ENSG00000089006	SNX5
ENSG00000089009	RPL6
ENSG00000089022	MAPKAPK5
ENSG00000089048	ESF1
ENSG00000089053	ANAPC5
ENSG00000089057	SLC23A2
ENSG00000089060	SLC8B1
ENSG00000089063	TMEM230
ENSG00000089091	DZANK1
ENSG00000089094	KDM2B
ENSG00000089101	CFAP61
ENSG00000089123	TASP1
ENSG00000089157	RPLP0
ENSG00000089163	SIRT4
ENSG00000089169	RPH3A
ENSG00000089195	TRMT6
ENSG00000089225	TBX5
ENSG00000089234	BRAP
ENSG00000089248	ERP29
ENSG00000089250	NOS1
ENSG00000089280	FUS
ENSG00000089327	FXYD5
ENSG00000089335	ZNF302
ENSG00000089351	GRAMD1A
ENSG00000089486	CDIP1
ENSG00000089597	GANAB
ENSG00000089682	RBM41
ENSG00000089685	BIRC5
ENSG00000089737	DDX24
ENSG00000089775	ZBTB25
ENSG00000089818	NECAP1
ENSG00000089820	ARHGAP4
ENSG00000089847	ANKRD24
ENSG00000089876	DHX32
ENSG00000089902	RCOR1
ENSG00000089916	GPATCH2L
ENSG00000090006	LTBP4
ENSG00000090020	SLC9A1
ENSG00000090054	SPTLC1
ENSG00000090060	PAPOLA
ENSG00000090061	CCNK
ENSG00000090097	PCBP4
ENSG00000090263	MRPS33
ENSG00000090266	NDUFB2
ENSG00000090273	NUDC
ENSG00000090316	MAEA
ENSG00000090339	ICAM1
ENSG00000090372	STRN4
ENSG00000090376	IRAK3
ENSG00000090447	TFAP4
ENSG00000090487	SPG21
ENSG00000090530	P3H2
ENSG00000090534	THPO
ENSG00000090539	CHRD
ENSG00000090554	FLT3LG
ENSG00000090565	RAB11FIP3
ENSG00000090581	GNPTG
ENSG00000090612	ZNF268
ENSG00000090615	GOLGA3
ENSG00000090621	PABPC4
ENSG00000090661	CERS4
ENSG00000090674	MCOLN1
ENSG00000090686	USP48
ENSG00000090776	EFNB1
ENSG00000090863	GLG1
ENSG00000090905	TNRC6A
ENSG00000090924	PLEKHG2
ENSG00000090932	DLL3
ENSG00000090971	NAT14
ENSG00000090975	PITPNM2
ENSG00000090989	EXOC1
ENSG00000091009	RBM27
ENSG00000091128	LAMB4
ENSG00000091129	NRCAM
ENSG00000091136	LAMB1
ENSG00000091137	SLC26A4
ENSG00000091138	SLC26A3
ENSG00000091140	DLD
ENSG00000091164	TXNL1
ENSG00000091181	IL5RA
ENSG00000091428	RAPGEF4
ENSG00000091436	AC013461.1
ENSG00000091490	SEL1L3
ENSG00000091536	MYO15A
ENSG00000091542	ALKBH5
ENSG00000091583	APOH
ENSG00000091622	PITPNM3
ENSG00000091651	ORC6
ENSG00000091656	ZFHX4
ENSG00000091664	SLC17A6
ENSG00000091704	CPA1
ENSG00000091732	ZC3HC1
ENSG00000091831	ESR1
ENSG00000091844	RGS17
ENSG00000091879	ANGPT2
ENSG00000091947	TMEM101
ENSG00000091986	CCDC80
ENSG00000092010	PSME1
ENSG00000092020	PPP2R3C
ENSG00000092036	HAUS4
ENSG00000092051	JPH4
ENSG00000092068	SLC7A8
ENSG00000092094	OSGEP
ENSG00000092098	RNF31
ENSG00000092108	SCFD1
ENSG00000092140	G2E3
ENSG00000092148	HECTD1
ENSG00000092201	SUPT16H
ENSG00000092208	GEMIN2
ENSG00000092330	TINF2
ENSG00000092345	DAZL
ENSG00000092421	SEMA6A
ENSG00000092445	TYRO3
ENSG00000092470	WDR76
ENSG00000092529	CAPN3
ENSG00000092531	SNAP23
ENSG00000092607	TBX15
ENSG00000092621	PHGDH
ENSG00000092820	EZR
ENSG00000092841	MYL6
ENSG00000092850	TEKT2
ENSG00000092871	RFFL
ENSG00000092929	UNC13D
ENSG00000092931	MFSD11
ENSG00000092964	DPYSL2
ENSG00000092978	GPATCH2
ENSG00000093000	NUP50
ENSG00000093009	CDC45
ENSG00000093010	COMT
ENSG00000093072	CECR1
ENSG00000093144	ECHDC1
ENSG00000093167	LRRFIP2
ENSG00000093183	SEC22C
ENSG00000094755	GABRP
ENSG00000094804	CDC6
ENSG00000094880	CDC23
ENSG00000094914	AAAS
ENSG00000094916	CBX5
ENSG00000094963	FMO2
ENSG00000094975	SUCO
ENSG00000095002	MSH2
ENSG00000095015	MAP3K1
ENSG00000095066	HOOK2
ENSG00000095139	ARCN1
ENSG00000095203	EPB41L4B
ENSG00000095209	TMEM38B
ENSG00000095261	PSMD5
ENSG00000095303	PTGS1
ENSG00000095319	NUP188
ENSG00000095370	SH2D3C
ENSG00000095380	NANS
ENSG00000095397	WHRN
ENSG00000095485	CWF19L1
ENSG00000095574	IKZF5
ENSG00000095637	SORBS1
ENSG00000095739	BAMBI
ENSG00000095777	MYO3A
ENSG00000095787	WAC
ENSG00000095794	CREM
ENSG00000096080	MRPS18A
ENSG00000096093	EFHC1
ENSG00000096384	HSP90AB1
ENSG00000096401	CDC5L
ENSG00000096433	ITPR3
ENSG00000096654	ZNF184
ENSG00000096746	HNRNPH3
ENSG00000096872	IFT74
ENSG00000096968	JAK2
ENSG00000097007	ABL1
ENSG00000097021	ACOT7
ENSG00000097033	SH3GLB1
ENSG00000097046	CDC7
ENSG00000097096	SYDE2
ENSG00000099139	PCSK5
ENSG00000099203	TMED1
ENSG00000099204	ABLIM1
ENSG00000099246	RAB18
ENSG00000099250	NRP1
ENSG00000099251	HSD17B7P2
ENSG00000099260	PALMD
ENSG00000099282	TSPAN15
ENSG00000099326	MZF1
ENSG00000099331	MYO9B
ENSG00000099341	PSMD8
ENSG00000099364	FBXL19
ENSG00000099381	SETD1A
ENSG00000099385	BCL7C
ENSG00000099617	EFNA2
ENSG00000099622	CIRBP
ENSG00000099624	ATP5D
ENSG00000099783	HNRNPM
ENSG00000099785	2025-03-02
ENSG00000099795	NDUFB7
ENSG00000099797	TECR
ENSG00000099800	TIMM13
ENSG00000099814	CEP170B
ENSG00000099821	POLRMT
ENSG00000099860	GADD45B
ENSG00000099864	PALM
ENSG00000099866	MADCAM1
ENSG00000099889	ARVCF
ENSG00000099904	ZDHHC8
ENSG00000099910	KLHL22
ENSG00000099917	MED15
ENSG00000099937	SERPIND1
ENSG00000099940	SNAP29
ENSG00000099942	CRKL
ENSG00000099949	LZTR1
ENSG00000099954	CECR2
ENSG00000099956	SMARCB1
ENSG00000099957	P2RX6
ENSG00000099968	BCL2L13
ENSG00000099991	CABIN1
ENSG00000099992	TBC1D10A
ENSG00000099995	SF3A1
ENSG00000100003	SEC14L2
ENSG00000100023	PPIL2
ENSG00000100028	SNRPD3
ENSG00000100029	PES1
ENSG00000100030	MAPK1
ENSG00000100031	GGT1
ENSG00000100034	PPM1F
ENSG00000100036	SLC35E4
ENSG00000100038	TOP3B
ENSG00000100055	CYTH4
ENSG00000100058	CRYBB2P1
ENSG00000100060	MFNG
ENSG00000100065	CARD10
ENSG00000100075	SLC25A1
ENSG00000100077	GRK3
ENSG00000100083	GGA1
ENSG00000100092	SH3BP1
ENSG00000100095	SEZ6L
ENSG00000100097	LGALS1
ENSG00000100099	HPS4
ENSG00000100101	RP1-37E16.12
ENSG00000100104	SRRD
ENSG00000100105	PATZ1
ENSG00000100106	TRIOBP
ENSG00000100109	TFIP11
ENSG00000100122	CRYBB1
ENSG00000100129	EIF3L
ENSG00000100147	CCDC134
ENSG00000100150	DEPDC5
ENSG00000100154	TTC28
ENSG00000100156	SLC16A8
ENSG00000100162	CENPM
ENSG00000100170	SLC5A1
ENSG00000100191	SLC5A4
ENSG00000100201	DDX17
ENSG00000100206	DMC1
ENSG00000100207	TCF20
ENSG00000100209	HSCB
ENSG00000100211	CBY1
ENSG00000100221	JOSD1
ENSG00000100225	FBXO7
ENSG00000100226	GTPBP1
ENSG00000100227	POLDIP3
ENSG00000100228	RAB36
ENSG00000100242	SUN2
ENSG00000100243	CYB5R3
ENSG00000100246	DNAL4
ENSG00000100266	PACSIN2
ENSG00000100280	AP1B1
ENSG00000100281	HMGXB4
ENSG00000100284	TOM1
ENSG00000100288	CHKB
ENSG00000100292	HMOX1
ENSG00000100294	MCAT
ENSG00000100296	THOC5
ENSG00000100297	MCM5
ENSG00000100304	TTLL12
ENSG00000100311	PDGFB
ENSG00000100316	RPL3
ENSG00000100319	ZMAT5
ENSG00000100320	RBFOX2
ENSG00000100335	MIEF1
ENSG00000100344	PNPLA3
ENSG00000100345	MYH9
ENSG00000100348	TXN2
ENSG00000100350	FOXRED2
ENSG00000100351	GRAP2
ENSG00000100353	EIF3D
ENSG00000100354	TNRC6B
ENSG00000100359	SGSM3
ENSG00000100360	IFT27
ENSG00000100362	PVALB
ENSG00000100368	CSF2RB
ENSG00000100372	SLC25A17
ENSG00000100376	FAM118A
ENSG00000100380	ST13
ENSG00000100393	EP300
ENSG00000100395	L3MBTL2
ENSG00000100399	CHADL
ENSG00000100401	RANGAP1
ENSG00000100410	PHF5A
ENSG00000100412	ACO2
ENSG00000100426	ZBED4
ENSG00000100441	KHNYN
ENSG00000100442	FKBP3
ENSG00000100461	RBM23
ENSG00000100462	PRMT5
ENSG00000100473	COCH
ENSG00000100479	POLE2
ENSG00000100483	VCPKMT
ENSG00000100485	SOS2
ENSG00000100490	CDKL1
ENSG00000100503	NIN
ENSG00000100504	PYGL
ENSG00000100505	TRIM9
ENSG00000100519	PSMC6
ENSG00000100523	DDHD1
ENSG00000100528	CNIH1
ENSG00000100532	CGRRF1
ENSG00000100554	ATP6V1D
ENSG00000100557	C14orf105
ENSG00000100567	PSMA3
ENSG00000100568	VTI1B
ENSG00000100575	TIMM9
ENSG00000100577	GSTZ1
ENSG00000100578	KIAA0586
ENSG00000100583	SAMD15
ENSG00000100591	AHSA1
ENSG00000100592	DAAM1
ENSG00000100593	ISM2
ENSG00000100596	SPTLC2
ENSG00000100600	LGMN
ENSG00000100601	ALKBH1
ENSG00000100603	SNW1
ENSG00000100605	ITPK1
ENSG00000100612	DHRS7
ENSG00000100614	PPM1A
ENSG00000100626	GALNT16
ENSG00000100629	CEP128
ENSG00000100632	ERH
ENSG00000100644	HIF1A
ENSG00000100650	SRSF5
ENSG00000100664	EIF5
ENSG00000100678	SLC8A3
ENSG00000100697	DICER1
ENSG00000100711	ZFYVE21
ENSG00000100714	MTHFD1
ENSG00000100722	ZC3H14
ENSG00000100726	TELO2
ENSG00000100731	PCNX1
ENSG00000100739	BDKRB1
ENSG00000100744	GSKIP
ENSG00000100784	RPS6KA5
ENSG00000100802	C14orf93
ENSG00000100804	PSMB5
ENSG00000100811	YY1
ENSG00000100813	ACIN1
ENSG00000100815	TRIP11
ENSG00000100823	APEX1
ENSG00000100836	PABPN1
ENSG00000100852	ARHGAP5
ENSG00000100865	CINP
ENSG00000100867	DHRS2
ENSG00000100883	SRP54
ENSG00000100888	CHD8
ENSG00000100889	PCK2
ENSG00000100890	KIAA0391
ENSG00000100897	DCAF11
ENSG00000100902	PSMA6
ENSG00000100911	PSME2
ENSG00000100916	BRMS1L
ENSG00000100934	SEC23A
ENSG00000100938	GMPR2
ENSG00000100941	PNN
ENSG00000100949	RABGGTA
ENSG00000100968	NFATC4
ENSG00000100982	PCIF1
ENSG00000100983	GSS
ENSG00000100985	MMP9
ENSG00000100991	TRPC4AP
ENSG00000100994	PYGB
ENSG00000101004	NINL
ENSG00000101017	CD40
ENSG00000101019	UQCC1
ENSG00000101040	ZMYND8
ENSG00000101052	IFT52
ENSG00000101079	NDRG3
ENSG00000101084	C20orf24
ENSG00000101096	NFATC2
ENSG00000101104	PABPC1L
ENSG00000101109	STK4
ENSG00000101115	SALL4
ENSG00000101126	ADNP
ENSG00000101132	PFDN4
ENSG00000101138	CSTF1
ENSG00000101144	BMP7
ENSG00000101146	RAE1
ENSG00000101152	DNAJC5
ENSG00000101158	NELFCD
ENSG00000101161	PRPF6
ENSG00000101162	TUBB1
ENSG00000101166	PRELID3B
ENSG00000101181	MTG2
ENSG00000101182	PSMA7
ENSG00000101187	SLCO4A1
ENSG00000101188	NTSR1
ENSG00000101189	MRGBP
ENSG00000101190	TCFL5
ENSG00000101191	DIDO1
ENSG00000101193	GID8
ENSG00000101194	SLC17A9
ENSG00000101198	NKAIN4
ENSG00000101203	COL20A1
ENSG00000101204	CHRNA4
ENSG00000101213	PTK6
ENSG00000101216	GMEB2
ENSG00000101220	C20orf27
ENSG00000101224	CDC25B
ENSG00000101236	RNF24
ENSG00000101246	ARFRP1
ENSG00000101247	NDUFAF5
ENSG00000101255	TRIB3
ENSG00000101265	RASSF2
ENSG00000101266	CSNK2A1
ENSG00000101280	ANGPT4
ENSG00000101290	CDS2
ENSG00000101292	PROKR2
ENSG00000101294	HM13
ENSG00000101306	MYLK2
ENSG00000101307	SIRPB1
ENSG00000101310	SEC23B
ENSG00000101311	FERMT1
ENSG00000101331	CCM2L
ENSG00000101337	TM9SF4
ENSG00000101343	CRNKL1
ENSG00000101346	POFUT1
ENSG00000101347	SAMHD1
ENSG00000101350	KIF3B
ENSG00000101353	MROH8
ENSG00000101361	NOP56
ENSG00000101363	MANBAL
ENSG00000101365	IDH3B
ENSG00000101384	JAG1
ENSG00000101391	CDK5RAP1
ENSG00000101407	TTI1
ENSG00000101413	RPRD1B
ENSG00000101421	CHMP4B
ENSG00000101440	ASIP
ENSG00000101442	ACTR5
ENSG00000101443	WFDC2
ENSG00000101444	AHCY
ENSG00000101452	DHX35
ENSG00000101457	DNTTIP1
ENSG00000101460	MAP1LC3A
ENSG00000101464	PIGU
ENSG00000101470	TNNC2
ENSG00000101473	ACOT8
ENSG00000101474	APMAP
ENSG00000101489	CELF4
ENSG00000101493	ZNF516
ENSG00000101544	ADNP2
ENSG00000101557	USP14
ENSG00000101558	VAPA
ENSG00000101574	METTL4
ENSG00000101577	LPIN2
ENSG00000101596	SMCHD1
ENSG00000101605	MYOM1
ENSG00000101608	MYL12A
ENSG00000101624	CEP76
ENSG00000101638	ST8SIA5
ENSG00000101639	CEP192
ENSG00000101654	RNMT
ENSG00000101680	LAMA1
ENSG00000101745	ANKRD12
ENSG00000101746	NOL4
ENSG00000101751	POLI
ENSG00000101752	MIB1
ENSG00000101773	RBBP8
ENSG00000101782	RIOK3
ENSG00000101842	VSIG1
ENSG00000101843	PSMD10
ENSG00000101844	ATG4A
ENSG00000101849	TBL1X
ENSG00000101856	PGRMC1
ENSG00000101871	MID1
ENSG00000101882	NKAP
ENSG00000101888	NXT2
ENSG00000101898	MCTS2P
ENSG00000101901	ALG13
ENSG00000101928	MOSPD1
ENSG00000101935	AMMECR1
ENSG00000101938	CHRDL1
ENSG00000101940	WDR13
ENSG00000101974	ATP11C
ENSG00000101977	MCF2
ENSG00000102024	PLS3
ENSG00000102032	RENBP
ENSG00000102034	ELF4
ENSG00000102038	SMARCA1
ENSG00000102081	FMR1
ENSG00000102125	TAZ
ENSG00000102144	PGK1
ENSG00000102172	SMS
ENSG00000102181	CD99L2
ENSG00000102226	USP11
ENSG00000102230	PCYT1B
ENSG00000102241	HTATSF1
ENSG00000102309	PIN4
ENSG00000102313	ITIH6
ENSG00000102384	CENPI
ENSG00000102393	GLA
ENSG00000102445	KIAA0226L
ENSG00000102466	FGF14
ENSG00000102531	FNDC3A
ENSG00000102543	CDADC1
ENSG00000102547	CAB39L
ENSG00000102554	KLF5
ENSG00000102572	STK24
ENSG00000102606	ARHGEF7
ENSG00000102678	FGF9
ENSG00000102683	SGCG
ENSG00000102699	PARP4
ENSG00000102710	SUPT20H
ENSG00000102738	MRPS31
ENSG00000102743	SLC25A15
ENSG00000102753	KPNA3
ENSG00000102755	FLT1
ENSG00000102763	VWA8
ENSG00000102780	DGKH
ENSG00000102781	KATNAL1
ENSG00000102786	INTS6
ENSG00000102796	DHRS12
ENSG00000102802	MEDAG
ENSG00000102804	TSC22D1
ENSG00000102805	CLN5
ENSG00000102837	OLFM4
ENSG00000102858	MGRN1
ENSG00000102870	ZNF629
ENSG00000102879	CORO1A
ENSG00000102897	LYRM1
ENSG00000102901	CENPT
ENSG00000102910	LONP2
ENSG00000102934	PLLP
ENSG00000102935	ZNF423
ENSG00000102967	DHODH
ENSG00000102974	CTCF
ENSG00000102984	ZNF821
ENSG00000103018	CYB5B
ENSG00000103023	PRSS54
ENSG00000103034	NDRG4
ENSG00000103035	PSMD7
ENSG00000103037	SETD6
ENSG00000103043	VAC14
ENSG00000103047	TANGO6
ENSG00000103061	SLC7A6OS
ENSG00000103064	SLC7A6
ENSG00000103067	ESRP2
ENSG00000103091	WDR59
ENSG00000103111	MON1B
ENSG00000103145	HCFC1R1
ENSG00000103148	NPRL3
ENSG00000103150	MLYCD
ENSG00000103152	MPG
ENSG00000103154	NECAB2
ENSG00000103160	HSDL1
ENSG00000103168	TAF1C
ENSG00000103174	NAGPA
ENSG00000103187	COTL1
ENSG00000103196	CRISPLD2
ENSG00000103197	TSC2
ENSG00000103202	NME4
ENSG00000103227	LMF1
ENSG00000103245	NARFL
ENSG00000103253	HAGHL
ENSG00000103257	SLC7A5
ENSG00000103260	METRN
ENSG00000103264	FBXO31
ENSG00000103266	STUB1
ENSG00000103274	NUBP1
ENSG00000103275	UBE2I
ENSG00000103316	CRYM
ENSG00000103319	EEF2K
ENSG00000103335	PIEZO1
ENSG00000103342	GSPT1
ENSG00000103343	ZNF174
ENSG00000103351	CLUAP1
ENSG00000103353	UBFD1
ENSG00000103356	EARS2
ENSG00000103363	TCEB2
ENSG00000103375	AQP8
ENSG00000103381	CPPED1
ENSG00000103404	USP31
ENSG00000103423	DNAJA3
ENSG00000103426	CORO7-PAM16
ENSG00000103429	BFAR
ENSG00000103485	QPRT
ENSG00000103489	XYLT1
ENSG00000103495	MAZ
ENSG00000103502	CDIPT
ENSG00000103507	BCKDK
ENSG00000103510	KAT8
ENSG00000103528	SYT17
ENSG00000103534	TMC5
ENSG00000103544	C16orf62
ENSG00000103549	RNF40
ENSG00000103599	IQCH
ENSG00000103642	LACTB
ENSG00000103647	CORO2B
ENSG00000103653	CSK
ENSG00000103657	HERC1
ENSG00000103671	TRIP4
ENSG00000103740	ACSBG1
ENSG00000103742	IGDCC4
ENSG00000103769	RAB11A
ENSG00000103811	CTSH
ENSG00000103852	TTC23
ENSG00000103855	CD276
ENSG00000103932	RPAP1
ENSG00000103942	HOMER2
ENSG00000103978	TMEM87A
ENSG00000103994	ZNF106
ENSG00000103995	CEP152
ENSG00000104043	ATP8B4
ENSG00000104047	DTWD1
ENSG00000104067	TJP1
ENSG00000104081	BMF
ENSG00000104129	DNAJC17
ENSG00000104131	EIF3J
ENSG00000104133	SPG11
ENSG00000104147	OIP5
ENSG00000104154	SLC30A4
ENSG00000104164	BLOC1S6
ENSG00000104205	SGK3
ENSG00000104213	PDGFRL
ENSG00000104218	CSPP1
ENSG00000104219	ZDHHC2
ENSG00000104228	TRIM35
ENSG00000104237	RP1
ENSG00000104290	FZD3
ENSG00000104299	INTS9
ENSG00000104313	EYA1
ENSG00000104320	NBN
ENSG00000104321	TRPA1
ENSG00000104324	CPQ
ENSG00000104325	DECR1
ENSG00000104327	CALB1
ENSG00000104331	IMPAD1
ENSG00000104332	SFRP1
ENSG00000104343	UBE2W
ENSG00000104356	POP1
ENSG00000104368	PLAT
ENSG00000104371	DKK4
ENSG00000104375	STK3
ENSG00000104381	GDAP1
ENSG00000104388	RAB2A
ENSG00000104408	EIF3E
ENSG00000104412	EMC2
ENSG00000104413	ESRP1
ENSG00000104415	WISP1
ENSG00000104427	ZC2HC1A
ENSG00000104432	IL7
ENSG00000104435	STMN2
ENSG00000104442	ARMC1
ENSG00000104447	TRPS1
ENSG00000104450	SPAG1
ENSG00000104472	CHRAC1
ENSG00000104490	NCALD
ENSG00000104497	SNX16
ENSG00000104517	UBR5
ENSG00000104522	TSTA3
ENSG00000104529	EEF1D
ENSG00000104537	ANXA13
ENSG00000104549	SQLE
ENSG00000104611	SH2D4A
ENSG00000104613	INTS10
ENSG00000104626	ERI1
ENSG00000104635	SLC39A14
ENSG00000104643	MTMR9
ENSG00000104660	LEPROTL1
ENSG00000104671	DCTN6
ENSG00000104679	R3HCC1
ENSG00000104695	PPP2CB
ENSG00000104714	ERICH1
ENSG00000104728	ARHGEF10
ENSG00000104738	MCM4
ENSG00000104756	KCTD9
ENSG00000104763	ASAH1
ENSG00000104765	BNIP3L
ENSG00000104774	MAN2B1
ENSG00000104783	KCNN4
ENSG00000104804	TULP2
ENSG00000104805	NUCB1
ENSG00000104812	GYS1
ENSG00000104814	MAP4K1
ENSG00000104818	CGB2
ENSG00000104823	ECH1
ENSG00000104824	HNRNPL
ENSG00000104825	NFKBIB
ENSG00000104826	LHB
ENSG00000104835	SARS2
ENSG00000104852	SNRNP70
ENSG00000104853	CLPTM1
ENSG00000104863	LIN7B
ENSG00000104866	PPP1R37
ENSG00000104870	FCGRT
ENSG00000104872	PIH1D1
ENSG00000104881	PPP1R13L
ENSG00000104884	ERCC2
ENSG00000104885	DOT1L
ENSG00000104888	SLC17A7
ENSG00000104889	RNASEH2A
ENSG00000104894	CD37
ENSG00000104901	DKKL1
ENSG00000104907	TRMT1
ENSG00000104918	RETN
ENSG00000104936	DMPK
ENSG00000104946	TBC1D17
ENSG00000104951	IL4I1
ENSG00000104953	TLE6
ENSG00000104957	CCDC130
ENSG00000104960	PTOV1
ENSG00000104972	LILRB1
ENSG00000104973	MED25
ENSG00000104980	TIMM44
ENSG00000104983	CCDC61
ENSG00000105048	TNNT1
ENSG00000105053	VRK3
ENSG00000105058	FAM32A
ENSG00000105063	PPP6R1
ENSG00000105072	C19orf44
ENSG00000105085	MED26
ENSG00000105135	ILVBL
ENSG00000105136	ZNF419
ENSG00000105143	SLC1A6
ENSG00000105171	POP4
ENSG00000105173	CCNE1
ENSG00000105186	ANKRD27
ENSG00000105193	RPS16
ENSG00000105197	TIMM50
ENSG00000105198	LGALS13
ENSG00000105202	FBL
ENSG00000105204	DYRK1B
ENSG00000105220	GPI
ENSG00000105221	AKT2
ENSG00000105223	PLD3
ENSG00000105245	NUMBL
ENSG00000105248	CCDC94
ENSG00000105251	SHD
ENSG00000105254	TBCB
ENSG00000105255	FSD1
ENSG00000105270	CLIP3
ENSG00000105281	SLC1A5
ENSG00000105287	PRKD2
ENSG00000105290	APLP1
ENSG00000105321	CCDC9
ENSG00000105323	HNRNPUL1
ENSG00000105325	FZR1
ENSG00000105327	BBC3
ENSG00000105339	DENND3
ENSG00000105341	ATP5SL
ENSG00000105357	MYH14
ENSG00000105373	GLTSCR2
ENSG00000105374	NKG7
ENSG00000105379	ETFB
ENSG00000105392	CRX
ENSG00000105397	TYK2
ENSG00000105402	NAPA
ENSG00000105404	RABAC1
ENSG00000105419	MEIS3
ENSG00000105428	ZNRF4
ENSG00000105429	MEGF8
ENSG00000105438	KDELR1
ENSG00000105443	CYTH2
ENSG00000105447	GRWD1
ENSG00000105479	CCDC114
ENSG00000105483	CARD8
ENSG00000105486	LIG1
ENSG00000105499	PLA2G4C
ENSG00000105516	DBP
ENSG00000105523	FAM83E
ENSG00000105538	RASIP1
ENSG00000105549	THEG
ENSG00000105552	BCAT2
ENSG00000105559	PLEKHA4
ENSG00000105568	PPP2R1A
ENSG00000105576	TNPO2
ENSG00000105583	WDR83OS
ENSG00000105609	LILRB5
ENSG00000105612	DNASE2
ENSG00000105617	LENG1
ENSG00000105618	PRPF31
ENSG00000105619	TFPT
ENSG00000105640	RPL18A
ENSG00000105643	ARRDC2
ENSG00000105649	RAB3A
ENSG00000105669	COPE
ENSG00000105672	ETV2
ENSG00000105676	ARMC6
ENSG00000105677	TMEM147
ENSG00000105696	TMEM59L
ENSG00000105697	HAMP
ENSG00000105699	LSR
ENSG00000105700	KXD1
ENSG00000105705	SUGP1
ENSG00000105722	ERF
ENSG00000105723	GSK3A
ENSG00000105726	ATP13A1
ENSG00000105738	SIPA1L3
ENSG00000105755	ETHE1
ENSG00000105771	SMG9
ENSG00000105778	AVL9
ENSG00000105784	RUNDC3B
ENSG00000105793	GTPBP10
ENSG00000105810	CDK6
ENSG00000105819	PMPCB
ENSG00000105821	DNAJC2
ENSG00000105829	BET1
ENSG00000105835	NAMPT
ENSG00000105849	TWISTNB
ENSG00000105851	PIK3CG
ENSG00000105854	PON2
ENSG00000105855	ITGB8
ENSG00000105856	HBP1
ENSG00000105865	DUS4L
ENSG00000105866	SP4
ENSG00000105879	CBLL1
ENSG00000105926	MPP6
ENSG00000105928	DFNA5
ENSG00000105939	ZC3HAV1
ENSG00000105948	TTC26
ENSG00000105953	OGDH
ENSG00000105963	ADAP1
ENSG00000105968	H2AFV
ENSG00000105976	MET
ENSG00000105982	RNF32
ENSG00000105983	LMBR1
ENSG00000105991	HOXA1
ENSG00000105993	DNAJB6
ENSG00000105997	HOXA3
ENSG00000106003	LFNG
ENSG00000106004	HOXA5
ENSG00000106006	HOXA6
ENSG00000106009	BRAT1
ENSG00000106025	TSPAN12
ENSG00000106028	SSBP1
ENSG00000106031	HOXA13
ENSG00000106034	CPED1
ENSG00000106049	HIBADH
ENSG00000106052	TAX1BP1
ENSG00000106066	CPVL
ENSG00000106069	CHN2
ENSG00000106070	GRB10
ENSG00000106077	ABHD11
ENSG00000106078	COBL
ENSG00000106080	FKBP14
ENSG00000106086	PLEKHA8
ENSG00000106089	STX1A
ENSG00000106105	GARS
ENSG00000106128	GHRHR
ENSG00000106144	CASP2
ENSG00000106153	CHCHD2
ENSG00000106178	CCL24
ENSG00000106211	HSPB1
ENSG00000106244	PDAP1
ENSG00000106245	BUD31
ENSG00000106246	PTCD1
ENSG00000106258	CYP3A5
ENSG00000106263	EIF3B
ENSG00000106266	SNX8
ENSG00000106278	PTPRZ1
ENSG00000106290	TAF6
ENSG00000106299	WASL
ENSG00000106304	SPAM1
ENSG00000106305	AIMP2
ENSG00000106327	TFR2
ENSG00000106333	PCOLCE
ENSG00000106336	FBXO24
ENSG00000106344	RBM28
ENSG00000106346	USP42
ENSG00000106351	AGFG2
ENSG00000106355	LSM5
ENSG00000106366	SERPINE1
ENSG00000106392	C1GALT1
ENSG00000106397	PLOD3
ENSG00000106399	RPA3
ENSG00000106400	ZNHIT1
ENSG00000106404	CLDN15
ENSG00000106415	GLCCI1
ENSG00000106436	MYL10
[truncated: 14,349 more rows]
